# Supplementary material for: Real-World Comparison of Stroke Practitioner-Led and Neurohospitalist-Led Acute Ischemic Stroke Workflows
Source: Healthcare (Basel). 2026 Jul 3;14(13):1989. doi: 10.3390/healthcare14131989 (PMC13362298; doi:10.3390/healthcare14131989)
Supplement: Supplementary file 1 [file healthcare-14-01989-s001.zip]

Archive with 1 entries (1 files):
- healthcare-4355890-supplementary.pdf
